# Supplementary material for: Scat piling and strong frugivory of the Balearic lizard, Podarcis lilfordi (Günther, 1874)
Source: BMC Zool. 2022 May 9;7:22. doi: 10.1186/s40850-022-00125-w (PMC10127053; doi:10.1186/s40850-022-00125-w)
Supplement: Supplementary file 1 — Additional file 1. Raw data. File with all the data used and analyzed in this manuscript. [file 40850_2022_125_MOESM1_ESM.csv]

día	locality	vegetation type	Gastropoda	Pseudoscorpionida	Araneae	Isopoda	Diplopoda	Dictyoptera	Isoptera	Hemiptera	Diptera	Lepidoptera	Coleoptera	Hymenoptera	Formicidae	Arthropoda undet.	Larvae	Seeds	Podarcis
31	Camino Ansiola2 malacófila	letrinas2	0	0	0	1	0	0	0	0	0	0	1	0	0	0	0	1	0
31	Camino Ansiola2 malacófila	letrinas2	0	0	0	0	0	0	0	0	0	0	0	0	0	0	0	1	0
31	Camino Ansiola2 malacófila	letrinas2	0	0	0	0	0	0	0	0	0	0	0	0	0	0	0	1	0
31	Camino Ansiola2 malacófila	letrinas2	0	0	0	1	0	0	0	0	0	0	0	0	0	0	0	1	0
31	Camino Ansiola2 malacófila	letrinas2	0	0	0	0	0	0	0	0	0	0	0	0	0	0	0	2	0
31	Camino Ansiola2 malacófila	letrinas2	0	0	0	1	0	0	0	0	0	0	0	0	0	0	0	1	0
31	Camino Ansiola2 malacófila	letrinas2	0	0	0	0	0	0	0	0	0	0	0	0	0	0	0	1	0
31	Camino Ansiola2 malacófila	letrinas2	0	0	0	0	0	0	1	0	0	0	0	0	0	0	0	2	0
31	Camino Ansiola2 malacófila	letrinas2	0	0	0	1	0	0	0	0	0	0	0	0	0	0	0	1	0
31	Camino Ansiola2 malacófila	letrinas2	0	0	0	1	0	0	0	1	0	0	0	0	1	0	0	1	0
31	Camino Ansiola2 malacófila	letrinas2	0	0	0	0	0	0	0	0	0	0	0	0	0	0	0	1	0
31	Camino Ansiola2 malacófila	letrinas2	0	0	0	0	0	0	0	0	0	0	0	0	0	0	0	1	0
31	Camino Ansiola2 malacófila	letrinas2	0	0	0	0	0	0	0	0	0	0	0	0	0	0	0	1	0
31	Camino Ansiola2 malacófila	letrinas2	0	0	0	1	0	0	0	0	0	0	0	0	0	0	0	1	0
31	Camino Ansiola2 malacófila	letrinas2	0	0	0	0	0	0	0	0	0	0	0	0	0	0	0	1	0
31	Camino Ansiola2 malacófila	letrinas2	0	0	0	1	0	0	0	0	1	0	0	0	0	0	0	4	0
31	Camino Ansiola2 malacófila	letrinas2	0	0	0	1	0	0	0	0	0	0	0	0	1	0	0	1	0
31	Camino Ansiola2 malacófila	letrinas2	0	0	0	1	0	0	0	0	0	0	0	0	0	0	0	3	0
31	Camino Ansiola2 malacófila	letrinas2	0	0	0	0	0	0	0	0	0	0	0	0	0	0	0	1	0
31	Camino Ansiola2 malacófila	letrinas2	0	0	0	1	0	0	0	0	0	0	0	0	0	0	0	2	0
31	Camino Ansiola2 malacófila	letrinas2	0	0	0	0	0	0	0	0	0	0	0	0	0	0	0	1	0
31	Camino Ansiola2 malacófila	letrinas2	0	0	0	0	0	0	0	0	0	0	0	0	0	0	0	2	0
31	Camino Ansiola2 malacófila	letrinas2	0	0	0	0	0	0	0	0	0	0	0	0	0	0	0	1	0
31	Camino Ansiola2 malacófila	letrinas2	0	0	0	0	0	0	0	0	0	0	0	0	0	0	0	1	0
31	Camino Ansiola2 malacófila	letrinas2	0	0	0	0	0	0	0	0	0	0	0	0	0	0	0	3	0
31	Camino Ansiola2 malacófila	letrinas2	0	0	0	0	0	0	0	0	0	0	0	0	0	0	0	1	0
31	Camino Ansiola2 malacófila	letrinas2	0	0	0	0	0	0	0	0	0	0	0	0	0	0	0	1	0
31	Camino Ansiola2 malacófila	letrinas2	0	0	0	0	0	0	0	0	0	0	0	0	0	0	0	1	0
31	Camino Ansiola2 malacófila	letrinas2	0	0	0	0	0	0	0	0	1	0	0	0	0	0	0	1	0
31	Camino Ansiola2 malacófila	letrinas2	0	0	0	0	0	0	0	0	0	0	0	0	0	0	0	1	0
31	Camino Ansiola2 malacófila	letrinas2	0	0	0	0	0	0	0	0	0	0	0	0	0	0	0	2	0
31	Camino Ansiola2 malacófila	letrinas2	0	0	0	1	0	0	0	0	0	0	0	0	0	0	0	2	0
31	Camino Ansiola2 malacófila	letrinas2	0	0	0	0	0	0	0	0	0	0	0	0	1	0	0	1	0
31	Camino Ansiola2 malacófila	letrinas2	0	0	0	0	0	0	0	0	0	0	0	0	0	0	0	1	0
31	Camino Ansiola2 malacófila	letrinas2	0	0	0	0	0	0	0	0	0	0	0	0	0	0	0	1	0
31	Camino Ansiola2 malacófila	letrinas2	0	0	0	0	0	0	0	0	0	0	0	0	0	0	0	3	0
31	Camino Ansiola2 malacófila	letrinas2	0	0	0	0	0	0	0	0	0	0	0	0	0	0	0	1	0
31	Camino Ansiola2 malacófila	letrinas2	0	0	0	0	0	0	0	0	0	0	0	0	0	0	0	1	0
31	Camino Ansiola2 malacófila	letrinas2	0	0	0	0	0	1	0	0	0	0	0	0	0	0	0	1	0
31	Camino Ansiola2 malacófila	letrinas2	0	0	0	0	0	0	0	0	0	0	0	0	0	0	0	1	0
31	Camino Ansiola2 malacófila	letrinas2	0	0	0	0	0	0	0	0	0	0	0	0	0	0	0	1	0
31	Camino Ansiola2 malacófila	letrinas2	0	0	0	0	0	0	0	0	0	0	0	0	1	0	0	1	0
31	Camino Ansiola2 malacófila	letrinas2	0	0	0	0	0	0	0	0	0	0	0	0	0	0	0	1	0
31	Camino Ansiola2 malacófila	letrinas2	0	0	0	0	0	0	0	0	0	0	0	0	0	0	0	1	0
31	Camino Ansiola2 malacófila	letrinas2	0	0	0	0	0	0	0	0	0	0	0	0	0	0	0	1	0
31	Camino Ansiola2 malacófila	letrinas2	0	0	0	0	0	0	0	0	0	0	0	0	0	0	0	1	0
31	Camino Ansiola2 malacófila	letrinas2	0	0	0	1	0	0	0	0	0	0	0	1	0	0	0	1	0
31	Camino Ansiola2 malacófila	letrinas2	0	0	0	0	0	0	0	0	0	0	0	0	0	0	0	1	0
31	Camino Ansiola2 malacófila	letrinas2	0	0	0	0	0	0	0	0	0	0	0	0	0	0	0	2	0
31	Camino Ansiola2 malacófila	letrinas2	0	0	0	0	0	0	0	0	0	0	0	0	0	0	0	1	0
31	Camino Ansiola2 malacófila	letrinas2	0	0	0	0	0	0	0	0	0	0	0	0	1	0	0	1	0
31	Camino Ansiola2 malacófila	letrinas2	0	0	0	1	0	0	0	0	0	0	0	0	0	0	0	1	0
31	Camino Ansiola2 malacófila	letrinas2	0	0	0	0	0	0	0	0	0	0	0	0	0	0	0	1	0
31	Camino Ansiola2 malacófila	letrinas2	0	0	0	0	0	0	0	0	0	0	0	0	0	0	0	2	0
31	Camino Ansiola2 malacófila	letrinas2	0	0	0	0	0	0	0	0	0	0	0	0	0	0	0	1	0
31	Camino Ansiola2 malacófila	letrinas2	0	0	0	1	0	0	0	0	0	0	0	0	0	0	0	1	0
31	Camino Ansiola2 malacófila	letrinas2	0	0	0	0	0	0	0	0	0	0	0	0	0	0	0	1	0
31	Camino Ansiola2 malacófila	letrinas2	0	0	0	0	0	0	0	0	0	0	0	0	0	0	0	1	0
31	Camino Ansiola2 malacófila	letrinas2	0	0	0	0	0	0	0	0	0	0	0	0	0	0	0	1	0
31	Camino Ansiola2 malacófila	letrinas2	0	0	0	0	0	0	0	0	0	0	0	0	1	0	0	1	0
31	Camino Ansiola2 malacófila	letrinas2	0	0	0	0	0	0	0	0	0	0	0	0	3	0	0	3	0
31	Camino Ansiola2 malacófila	letrinas2	0	0	0	0	0	0	0	0	0	0	0	0	0	0	0	1	0
			0	0	0	14	0	1	1	1	2	0	1	1	9	0	0	81	0	111
			0	0	0	14	0	1	1	1	2	0	1	1	7	0	0	62	0
		frequency	0	0	0	12,61261261	0	0,900900901	0,900900901	0,900900901	1,801801802	0	0,900900901	0,900900901	8,108108108	0	0	72,97297297	0	100
		presence	0	0	0	22,58064516	0	1,612903226	1,612903226	1,612903226	3,225806452	0	1,612903226	1,612903226	11,29032258	0	0	100	0
		62
24	Camino Ansiola malacófila	letrinas	0	0	0	0	0	0	0	0	0	0	0	0	0	0	0	1	0
24	Camino Ansiola malacófila	letrinas	0	0	0	0	0	0	0	0	0	0	0	0	0	0	0	1	0
24	Camino Ansiola malacófila	letrinas	0	0	0	1	0	0	0	1	0	0	0	0	0	0	0	2	0
24	Camino Ansiola malacófila	letrinas	0	0	0	0	0	0	0	0	0	0	0	0	0	0	0	1	0
24	Camino Ansiola malacófila	letrinas	0	0	0	0	0	0	0	0	0	0	0	0	3	0	0	1	0
24	Camino Ansiola malacófila	letrinas	0	0	0	0	0	0	0	0	0	0	0	0	0	0	0	1	0
24	Camino Ansiola malacófila	letrinas	0	0	0	0	0	0	0	0	0	0	0	0	0	0	0	2	0
24	Camino Ansiola malacófila	letrinas	0	0	0	0	0	0	0	0	0	0	0	0	2	0	0	1	0
24	Camino Ansiola malacófila	letrinas	0	0	0	0	0	0	0	0	0	0	0	0	0	0	0	3	0
24	Camino Ansiola malacófila	letrinas	0	0	0	0	0	0	0	0	0	0	0	0	0	0	0	1	0
24	Camino Ansiola malacófila	letrinas	0	0	0	0	0	0	0	0	0	0	0	0	1	0	0	1	0
24	Camino Ansiola malacófila	letrinas	0	0	0	0	0	0	0	0	0	0	0	0	0	0	0	1	0
24	Camino Ansiola malacófila	letrinas	0	0	0	0	0	0	0	0	0	0	0	0	0	0	0	1	0
24	Camino Ansiola malacófila	letrinas	0	0	0	1	0	0	0	0	0	0	0	0	0	0	0	1	0
24	Camino Ansiola malacófila	letrinas	0	0	0	0	0	0	0	0	0	0	0	0	0	0	0	1	0
24	Camino Ansiola malacófila	letrinas	0	0	0	1	0	0	0	0	0	0	0	0	0	0	0	1	0
24	Camino Ansiola malacófila	letrinas	0	0	0	0	0	0	0	0	0	0	0	0	0	0	0	1	0
24	Camino Ansiola malacófila	letrinas	0	0	0	0	0	0	0	0	0	0	0	0	0	0	0	1	0
24	Camino Ansiola malacófila	letrinas	0	0	0	1	0	0	0	0	0	0	0	0	0	0	0	1	0
24	Camino Ansiola malacófila	letrinas	0	0	0	0	0	0	0	0	0	0	0	0	0	0	0	1	0
24	Camino Ansiola malacófila	letrinas	0	0	0	0	0	0	0	0	0	0	0	0	0	0	0	1	0
24	Camino Ansiola malacófila	letrinas	0	0	0	0	0	0	0	0	0	0	0	0	0	0	0	1	0
24	Camino Ansiola malacófila	letrinas	0	0	0	0	0	0	0	0	0	0	0	0	0	0	0	1	0
24	Camino Ansiola malacófila	letrinas	1	0	0	0	0	0	0	0	0	0	0	0	1	0	0	2	0
24	Camino Ansiola malacófila	letrinas	0	0	0	0	0	0	0	0	0	0	0	0	0	0	0	1	0
24	Camino Ansiola malacófila	letrinas	0	0	0	0	0	0	0	0	0	0	0	0	0	0	0	2	0
24	Camino Ansiola malacófila	letrinas	0	0	0	1	0	0	0	0	0	0	0	0	0	0	0	2	0
24	Camino Ansiola malacófila	letrinas	0	0	0	0	0	0	0	0	0	0	0	0	0	0	0	1	0
24	Camino Ansiola malacófila	letrinas	0	0	0	0	0	0	0	0	0	0	0	0	0	0	0	1	0
24	Camino Ansiola malacófila	letrinas	0	0	0	0	0	0	0	0	0	0	0	0	0	0	0	1	0
24	Camino Ansiola malacófila	letrinas	0	0	0	0	0	0	0	0	0	0	0	0	1	0	0	1	0
24	Camino Ansiola malacófila	letrinas	0	0	0	0	0	0	0	0	0	0	0	0	0	0	0	3	0
24	Camino Ansiola malacófila	letrinas	0	0	0	0	0	0	0	0	1	0	0	0	0	0	0	1	0
24	Camino Ansiola malacófila	letrinas	0	0	0	0	0	0	0	0	0	0	0	0	0	0	0	1	0
24	Camino Ansiola malacófila	letrinas	0	0	0	0	0	0	0	0	0	0	0	0	0	0	0	1	0
24	Camino Ansiola malacófila	letrinas	0	0	0	1	0	0	0	0	0	0	0	0	0	0	0	1	0
24	Camino Ansiola malacófila	letrinas	0	0	0	0	0	0	0	0	0	0	0	0	0	0	0	3	0
24	Camino Ansiola malacófila	letrinas	0	0	0	1	0	0	0	0	0	0	0	0	0	0	0	1	0
24	Camino Ansiola malacófila	letrinas	0	0	0	0	0	0	0	1	0	0	0	0	0	0	0	1	0
24	Camino Ansiola malacófila	letrinas	0	0	0	0	0	0	0	0	0	0	0	0	0	0	0	3	0
24	Camino Ansiola malacófila	letrinas	0	0	0	0	0	0	0	0	0	0	0	0	0	0	0	1	0
24	Camino Ansiola malacófila	letrinas	0	0	0	0	0	0	0	0	0	0	0	0	0	0	0	1	0
24	Camino Ansiola malacófila	letrinas	0	0	0	0	0	0	0	0	0	0	1	0	0	0	0	1	0
24	Camino Ansiola malacófila	letrinas	0	0	0	0	0	0	0	0	0	0	0	0	0	0	0	1	0
24	Camino Ansiola malacófila	letrinas	0	0	0	0	0	0	0	0	0	0	0	0	0	0	0	1	0
24	Camino Ansiola malacófila	letrinas	0	0	0	0	0	0	0	0	0	0	0	0	0	0	0	1	0
24	Camino Ansiola malacófila	letrinas	0	0	0	0	0	0	0	0	0	0	0	0	1	0	0	1	0
24	Camino Ansiola malacófila	letrinas	0	0	0	0	0	0	0	0	0	0	1	0	0	0	0	1	0
24	Camino Ansiola malacófila	letrinas	0	0	0	0	0	0	0	0	0	0	0	0	0	0	0	1	0
24	Camino Ansiola malacófila	letrinas	0	0	0	0	0	0	0	0	0	0	0	0	0	0	0	1	0
24	Camino Ansiola malacófila	letrinas	0	0	0	0	0	0	0	0	0	0	0	0	0	0	0	1	0
24	Camino Ansiola malacófila	letrinas	0	0	0	0	0	0	0	0	0	0	0	0	0	0	0	2	0
24	Camino Ansiola malacófila	letrinas	0	0	0	0	0	0	0	0	0	0	0	0	1	0	0	3	0
24	Camino Ansiola malacófila	letrinas	0	0	0	0	0	0	0	0	0	0	0	0	0	0	0	1	0
24	Camino Ansiola malacófila	letrinas	0	0	0	1	0	0	0	0	0	0	0	0	0	0	0	2	0
24	Camino Ansiola malacófila	letrinas	0	0	0	1	0	0	0	0	0	0	0	0	0	0	0	1	0
24	Camino Ansiola malacófila	letrinas	0	0	0	0	0	0	0	0	0	0	0	0	0	0	1	1	0
24	Camino Ansiola malacófila	letrinas	0	0	0	1	0	0	0	0	0	0	0	0	0	0	0	1	0
24	Camino Ansiola malacófila	letrinas	0	0	0	0	0	0	0	0	0	0	0	0	0	0	0	2	0
24	Camino Ansiola malacófila	letrinas	0	0	0	0	0	0	0	0	0	0	0	0	0	0	0	1	0
24	Camino Ansiola malacófila	letrinas	0	0	0	0	0	0	0	1	0	0	0	0	0	0	0	4	0
24	Camino Ansiola malacófila	letrinas	0	0	0	0	0	0	0	0	0	0	0	0	1	0	0	3	0
24	Camino Ansiola malacófila	letrinas	0	0	0	0	0	0	0	0	1	0	0	0	0	0	0	2	0
24	Camino Ansiola malacófila	letrinas	0	0	0	1	0	0	0	0	0	0	0	0	0	0	0	1	0
24	Camino Ansiola malacófila	letrinas	0	0	0	0	0	0	0	0	0	0	0	0	0	0	0	1	0
24	Camino Ansiola malacófila	letrinas	0	0	0	0	0	0	0	0	0	0	0	0	0	0	0	3	0
24	Camino Ansiola malacófila	letrinas	0	0	0	0	0	0	0	0	0	0	0	0	0	0	0	2	0
24	Camino Ansiola malacófila	letrinas	0	0	0	0	0	0	0	0	0	0	0	0	0	0	0	1	0
24	Camino Ansiola malacófila	letrinas	0	0	0	0	0	0	0	0	0	0	0	0	0	0	0	1	0
24	Camino Ansiola malacófila	letrinas	0	0	0	0	0	0	0	0	0	0	0	0	0	0	0	1	0
24	Camino Ansiola malacófila	letrinas	0	0	0	0	0	0	0	0	0	0	0	0	1	0	0	2	0
24	Camino Ansiola malacófila	letrinas	0	0	0	0	0	0	0	0	0	0	0	0	0	0	0	1	0
24	Camino Ansiola malacófila	letrinas	0	0	0	0	0	0	0	0	0	0	0	0	0	0	0	1	0
24	Camino Ansiola malacófila	letrinas	0	0	0	0	0	0	0	0	0	0	0	0	0	0	0	2	0
24	Camino Ansiola malacófila	letrinas	0	0	0	0	0	0	0	0	0	0	0	0	0	0	0	2	0
24	Camino Ansiola malacófila	letrinas	0	0	0	1	0	0	0	0	0	0	0	0	0	0	0	0	0
24	Camino Ansiola malacófila	letrinas	0	0	0	0	0	0	0	0	0	0	0	0	0	0	0	1	0
24	Camino Ansiola malacófila	letrinas	0	0	0	1	0	0	0	0	0	0	0	0	0	0	0	1	0
24	Camino Ansiola malacófila	letrinas	0	0	0	0	0	0	0	0	0	0	0	0	0	0	0	1	0
24	Camino Ansiola malacófila	letrinas	0	0	0	0	0	0	0	0	0	0	0	0	0	0	0	1	0
24	Camino Ansiola malacófila	letrinas	0	0	0	1	0	0	0	0	0	0	0	0	0	0	0	1	0
24	Camino Ansiola malacófila	letrinas	0	0	0	0	0	0	0	0	0	0	0	0	1	0	0	1	0
24	Camino Ansiola malacófila	letrinas	0	0	0	0	0	0	0	0	0	0	0	0	0	0	0	1	0
24	Camino Ansiola malacófila	letrinas	0	0	0	0	0	0	0	0	0	0	0	0	0	0	0	1	0
24	Camino Ansiola malacófila	letrinas	0	0	0	0	0	0	0	0	0	0	0	0	0	0	0	1	0
24	Camino Ansiola malacófila	letrinas	0	0	0	0	0	0	0	0	0	0	0	0	0	0	0	2	0
24	Camino Ansiola malacófila	letrinas	0	0	0	0	0	0	0	0	0	0	0	0	0	0	0	1	0
24	Camino Ansiola malacófila	letrinas	0	0	0	0	0	0	0	0	0	0	0	0	0	0	0	2	0
24	Camino Ansiola malacófila	letrinas	0	0	0	0	0	0	0	0	0	0	0	0	0	0	0	3	0
24	Camino Ansiola malacófila	letrinas	0	0	0	0	0	0	0	0	0	0	0	0	0	0	0	1	0
24	Camino Ansiola malacófila	letrinas	0	0	0	0	0	0	0	0	0	0	0	0	0	0	0	3	0
24	Camino Ansiola malacófila	letrinas	0	0	0	1	0	0	0	0	0	0	0	0	0	0	0	1	0
24	Camino Ansiola malacófila	letrinas	0	0	0	0	0	0	0	0	0	0	0	0	0	0	0	1	0
24	Camino Ansiola malacófila	letrinas	0	0	0	0	0	0	0	0	0	0	0	0	0	0	0	2	0
24	Camino Ansiola malacófila	letrinas	0	0	0	0	0	0	0	0	0	0	0	0	0	0	0	1	0
24	Camino Ansiola malacófila	letrinas	0	0	0	0	0	0	0	0	0	0	0	0	0	0	0	2	0
24	Camino Ansiola malacófila	letrinas	0	0	0	0	0	0	0	0	0	0	0	0	0	0	0	1	0
24	Camino Ansiola malacófila	letrinas	0	0	0	1	0	0	0	0	0	0	0	0	0	0	0	2	0
24	Camino Ansiola malacófila	letrinas	0	0	0	0	0	0	0	0	0	0	0	0	0	0	0	1	0
24	Camino Ansiola malacófila	letrinas	0	0	0	0	0	0	0	0	0	0	0	0	0	0	0	1	0
24	Camino Ansiola malacófila	letrinas	0	0	0	0	0	0	0	0	0	0	0	0	0	0	0	1	0
24	Camino Ansiola malacófila	letrinas	0	0	0	0	0	0	0	0	0	0	0	0	0	0	0	1	0
24	Camino Ansiola malacófila	letrinas	0	0	0	0	0	0	0	0	0	0	0	0	0	0	0	1	0
24	Camino Ansiola malacófila	letrinas	0	0	0	0	0	0	0	0	0	0	0	0	0	0	0	2	0
24	Camino Ansiola malacófila	letrinas	0	0	0	0	0	0	0	0	0	0	0	0	0	0	0	1	0
24	Camino Ansiola malacófila	letrinas	0	0	0	0	0	0	0	0	0	0	0	0	0	0	0	2	0
24	Camino Ansiola malacófila	letrinas	0	0	0	1	0	0	0	0	0	0	0	0	0	0	0	1	0
24	Camino Ansiola malacófila	letrinas	0	0	0	0	0	0	0	0	0	0	0	0	0	0	0	1	0
24	Camino Ansiola malacófila	letrinas	0	0	0	0	0	0	0	0	0	0	0	0	0	0	0	2	0
24	Camino Ansiola malacófila	letrinas	0	0	0	0	0	0	0	0	0	0	0	0	0	0	0	1	0
24	Camino Ansiola malacófila	letrinas	0	0	0	0	0	0	0	0	0	0	0	0	0	0	0	1	0
24	Camino Ansiola malacófila	letrinas	0	0	0	0	0	0	0	0	0	0	0	0	0	0	0	1	0
24	Camino Ansiola malacófila	letrinas	0	0	0	0	0	0	0	0	0	0	0	0	0	0	0	1	0
24	Camino Ansiola malacófila	letrinas	0	0	0	0	0	0	0	0	0	0	0	0	0	0	0	3	0
24	Camino Ansiola malacófila	letrinas	0	0	0	0	0	0	0	0	0	0	0	0	0	0	0	3	0
24	Camino Ansiola malacófila	letrinas	0	0	0	0	0	0	0	0	0	0	1	0	0	0	0	1	0
24	Camino Ansiola malacófila	letrinas	0	0	0	0	0	0	0	0	0	0	0	0	0	0	0	1	0
24	Camino Ansiola malacófila	letrinas	0	0	0	0	0	0	0	0	0	0	0	0	0	0	0	1	0
24	Camino Ansiola malacófila	letrinas	0	0	0	0	0	0	0	0	0	0	0	0	0	0	0	1	0
24	Camino Ansiola malacófila	letrinas	0	0	0	0	0	0	0	0	0	0	0	0	0	0	0	1	0
24	Camino Ansiola malacófila	letrinas	0	0	0	0	0	1	0	0	0	0	0	0	0	0	0	1	0
24	Camino Ansiola malacófila	letrinas	0	0	0	0	0	0	0	0	0	0	0	0	3	0	0	1	0
24	Camino Ansiola malacófila	letrinas	0	0	0	0	0	0	0	0	0	0	0	0	0	0	0	1	0
24	Camino Ansiola malacófila	letrinas	0	0	0	1	0	0	0	0	0	0	0	0	0	0	0	1	0
24	Camino Ansiola malacófila	letrinas	0	0	0	1	0	0	0	0	0	0	0	0	0	0	0	1	0
24	Camino Ansiola malacófila	letrinas	0	0	0	0	0	0	0	0	0	0	0	0	0	0	0	1	0
24	Camino Ansiola malacófila	letrinas	0	0	0	0	0	0	0	0	0	0	1	0	0	0	0	1	0
24	Camino Ansiola malacófila	letrinas	0	0	0	1	0	0	0	0	0	0	0	0	2	0	0	2	0
24	Camino Ansiola malacófila	letrinas	0	0	0	0	0	0	0	0	0	0	0	0	1	0	0	1	0
24	Camino Ansiola malacófila	letrinas	0	0	0	0	0	0	0	0	0	0	0	0	0	1	0	1	0
24	Camino Ansiola malacófila	letrinas	0	0	0	0	0	0	0	0	0	0	0	0	0	0	0	1	0
24	Camino Ansiola malacófila	letrinas	0	0	0	0	0	0	0	0	0	0	0	0	0	0	0	2	0
24	Camino Ansiola malacófila	letrinas	0	0	0	0	0	0	0	0	0	0	0	0	0	0	0	2	0
24	Camino Ansiola malacófila	letrinas	0	0	0	0	0	0	0	0	0	0	0	0	0	0	0	1	0
24	Camino Ansiola malacófila	letrinas	0	0	0	0	0	0	0	0	0	0	0	0	0	0	0	2	0
24	Camino Ansiola malacófila	letrinas	0	0	0	0	0	0	0	0	0	0	0	0	0	0	0	1	0
24	Camino Ansiola malacófila	letrinas	0	0	0	0	0	0	0	0	0	0	0	0	0	0	0	1	0
24	Camino Ansiola malacófila	letrinas	0	0	0	0	0	0	0	0	0	0	0	0	0	0	0	1	0
24	Camino Ansiola malacófila	letrinas	0	0	0	0	0	0	0	0	0	0	0	0	0	0	0	2	0
24	Camino Ansiola malacófila	letrinas	0	0	0	1	0	0	0	0	0	0	0	0	0	0	0	1	0
24	Camino Ansiola malacófila	letrinas	0	0	0	0	0	0	0	0	0	0	0	0	1	0	0	2	0
24	Camino Ansiola malacófila	letrinas	0	0	0	0	0	0	0	0	0	0	0	0	2	0	0	2	0
24	Camino Ansiola malacófila	letrinas	0	0	0	0	0	0	0	0	0	0	0	0	0	0	0	1	0
24	Camino Ansiola malacófila	letrinas	0	0	0	0	0	0	0	0	0	0	0	0	1	0	0	2	0
24	Camino Ansiola malacófila	letrinas	0	0	0	0	0	0	0	0	0	0	0	0	0	0	0	1	0
24	Camino Ansiola malacófila	letrinas	0	0	0	0	0	0	0	0	0	0	0	0	0	0	0	1	0
24	Camino Ansiola malacófila	letrinas	0	0	0	0	0	0	0	0	0	0	0	0	0	0	0	1	0
24	Camino Ansiola malacófila	letrinas	0	0	0	0	0	0	0	0	0	0	0	0	0	0	0	1	0
24	Camino Ansiola malacófila	letrinas	0	0	0	0	0	0	0	0	0	0	0	0	0	0	0	1	0
24	Camino Ansiola malacófila	letrinas	0	0	0	1	0	0	0	0	0	0	0	0	0	0	0	1	0
24	Camino Ansiola malacófila	letrinas	0	0	0	0	0	0	0	0	0	0	0	0	0	0	0	1	0
24	Camino Ansiola malacófila	letrinas	0	0	0	0	0	0	0	0	0	0	0	0	0	0	0	1	0
24	Camino Ansiola malacófila	letrinas	0	0	0	0	0	0	0	0	0	0	0	0	0	0	0	1	0
24	Camino Ansiola malacófila	letrinas	0	0	0	0	0	0	0	0	0	0	0	0	0	0	0	1	0
24	Camino Ansiola malacófila	letrinas	0	0	0	0	0	0	0	0	0	0	0	0	0	0	0	1	0
24	Camino Ansiola malacófila	letrinas	0	0	0	0	0	0	0	0	0	0	0	0	0	0	0	2	0
24	Camino Ansiola malacófila	letrinas	0	0	0	0	0	0	0	0	0	0	0	0	0	0	0	2	0
24	Camino Ansiola malacófila	letrinas	0	0	0	1	0	0	0	0	0	0	0	0	1	0	0	2	0
24	Camino Ansiola malacófila	letrinas	0	0	0	0	0	0	0	0	0	0	0	0	0	0	0	3	0
24	Camino Ansiola malacófila	letrinas	0	0	0	0	0	0	0	0	0	0	0	0	0	0	0	1	0
24	Camino Ansiola malacófila	letrinas	0	0	0	0	0	0	0	0	0	0	0	0	0	0	0	1	0
24	Camino Ansiola malacófila	letrinas	0	0	0	0	0	0	0	0	0	0	0	0	0	0	0	1	0
24	Camino Ansiola malacófila	letrinas	0	0	0	0	0	1	0	0	0	0	0	0	1	0	0	2	0
24	Camino Ansiola malacófila	letrinas	0	0	0	1	0	0	0	0	0	0	0	0	0	0	0	1	0
24	Camino Ansiola malacófila	letrinas	0	0	0	0	0	0	0	0	0	0	0	0	0	0	0	1	0
24	Camino Ansiola malacófila	letrinas	0	0	0	0	0	0	0	0	0	0	0	0	0	0	0	2	0
24	Camino Ansiola malacófila	letrinas	0	0	0	0	0	0	0	0	0	0	0	0	0	0	0	2	0
24	Camino Ansiola malacófila	letrinas	0	0	0	1	0	0	0	0	0	0	0	0	0	0	0	1	0
24	Camino Ansiola malacófila	letrinas	0	0	0	0	0	0	0	0	0	0	0	0	0	0	0	1	0
24	Camino Ansiola malacófila	letrinas	0	0	0	0	0	0	0	0	0	0	0	0	0	0	0	4	0
24	Camino Ansiola malacófila	letrinas	0	0	0	0	0	0	0	0	0	0	0	0	0	0	0	1	0
24	Camino Ansiola malacófila	letrinas	0	0	0	0	0	0	0	0	0	0	0	0	0	0	0	1	0
24	Camino Ansiola malacófila	letrinas	0	0	0	0	0	0	0	0	0	0	0	0	0	0	0	3	0
24	Camino Ansiola malacófila	letrinas	0	0	0	0	0	0	0	0	0	0	0	0	0	0	0	2	0
24	Camino Ansiola malacófila	letrinas	0	0	0	0	0	0	0	0	0	0	0	0	0	0	0	1	0
24	Camino Ansiola malacófila	letrinas	0	0	0	0	0	0	0	0	0	0	0	0	0	0	0	1	0
24	Camino Ansiola malacófila	letrinas	0	0	0	1	0	0	0	0	0	0	0	0	0	0	0	1	0
24	Camino Ansiola malacófila	letrinas	0	0	0	0	0	0	0	0	0	0	0	0	0	0	0	1	0
24	Camino Ansiola malacófila	letrinas	0	0	0	0	0	0	0	0	0	0	0	0	0	0	0	1	0
24	Camino Ansiola malacófila	letrinas	0	0	0	0	0	0	0	0	0	0	0	0	0	0	0	1	0
24	Camino Ansiola malacófila	letrinas	0	0	0	0	0	0	0	0	0	0	0	0	0	0	0	3	0
24	Camino Ansiola malacófila	letrinas	0	0	0	0	0	0	0	0	0	0	0	0	0	0	0	1	0
24	Camino Ansiola malacófila	letrinas	0	0	0	1	0	0	0	0	0	0	0	0	0	0	0	2	0
24	Camino Ansiola malacófila	letrinas	0	0	0	0	0	0	0	0	0	0	0	0	0	0	0	1	0
24	Camino Ansiola malacófila	letrinas	0	0	0	0	0	0	0	0	0	0	0	0	0	0	0	2	0
24	Camino Ansiola malacófila	letrinas	0	0	0	0	0	0	0	0	0	0	0	0	1	0	0	1	0
24	Camino Ansiola malacófila	letrinas	0	0	0	0	0	0	0	0	0	0	0	0	0	0	0	2	0
24	Camino Ansiola malacófila	letrinas	0	0	0	0	0	0	0	0	0	0	0	0	0	0	0	1	0
24	Camino Ansiola malacófila	letrinas	0	0	0	1	0	0	0	0	0	0	0	0	1	0	0	0	0
24	Camino Ansiola malacófila	letrinas	0	0	0	0	0	0	0	0	0	0	0	0	1	0	0	1	0
24	Camino Ansiola malacófila	letrinas	0	0	0	0	0	0	0	0	0	0	0	0	0	0	0	1	0
24	Camino Ansiola malacófila	letrinas	0	0	0	1	0	0	0	0	0	0	0	0	0	0	0	1	0
24	Camino Ansiola malacófila	letrinas	0	0	0	0	0	0	0	0	0	0	0	0	0	0	0	1	0
24	Camino Ansiola malacófila	letrinas	0	0	0	0	0	0	0	0	0	0	0	0	0	0	0	2	0
24	Camino Ansiola malacófila	letrinas	0	0	0	1	0	0	0	0	0	0	0	0	0	0	0	1	0
24	Camino Ansiola malacófila	letrinas	0	0	0	1	0	0	0	0	0	0	0	0	0	0	0	1	0
24	Camino Ansiola malacófila	letrinas	0	0	0	0	0	0	0	1	0	0	0	0	2	0	0	0	0
24	Camino Ansiola malacófila	letrinas	0	0	0	0	0	0	0	0	0	0	0	0	0	0	0	1	0
24	Camino Ansiola malacófila	letrinas	0	0	0	0	0	0	0	0	0	0	0	0	0	0	0	2	0
24	Camino Ansiola malacófila	letrinas	0	0	0	0	0	0	0	0	0	0	0	0	1	0	0	4	0
24	Camino Ansiola malacófila	letrinas	0	0	0	0	0	0	0	0	0	0	0	0	0	0	0	1	0
24	Camino Ansiola malacófila	letrinas	0	0	0	0	0	0	0	0	0	0	0	0	0	0	0	1	0
24	Camino Ansiola malacófila	letrinas	0	0	1	0	0	0	0	0	0	0	0	0	1	0	0	1	0
24	Camino Ansiola malacófila	letrinas	0	0	0	1	0	0	0	0	1	0	0	0	0	0	0	1	0
24	Camino Ansiola malacófila	letrinas	0	0	0	0	0	0	0	0	0	0	0	0	0	0	0	1	0
24	Camino Ansiola malacófila	letrinas	0	0	0	1	0	0	0	0	0	0	0	0	0	0	0	1	0
24	Camino Ansiola malacófila	letrinas	0	0	0	0	0	0	0	0	0	0	0	0	0	0	0	1	0
24	Camino Ansiola malacófila	letrinas	0	0	0	0	0	0	0	0	0	0	0	0	0	0	0	3	0
24	Camino Ansiola malacófila	letrinas	0	0	0	0	0	0	0	0	0	0	0	0	0	0	0	1	0
24	Camino Ansiola malacófila	letrinas	0	0	0	2	0	0	0	0	0	0	0	0	0	0	0	1	0
24	Camino Ansiola malacófila	letrinas	0	0	0	0	0	1	0	0	0	0	0	0	0	0	0	2	0
24	Camino Ansiola malacófila	letrinas	0	0	0	0	0	0	0	0	0	0	0	0	0	0	0	1	0
24	Camino Ansiola malacófila	letrinas	0	0	0	0	0	0	0	0	0	0	0	0	0	0	0	1	0
24	Camino Ansiola malacófila	letrinas	0	0	0	0	0	0	0	0	0	0	0	0	0	0	0	3	0
24	Camino Ansiola malacófila	letrinas	0	0	0	0	0	0	0	0	0	0	0	0	1	0	0	1	0
24	Camino Ansiola malacófila	letrinas	0	0	0	0	0	0	0	0	0	0	0	0	0	0	0	1	0
24	Camino Ansiola malacófila	letrinas	0	0	0	0	0	0	0	0	0	0	0	0	0	0	0	1	0
24	Camino Ansiola malacófila	letrinas	0	0	0	0	0	0	0	0	0	0	0	0	0	0	0	1	0
24	Camino Ansiola malacófila	letrinas	0	0	0	0	0	0	0	0	0	0	0	0	0	0	0	1	0
24	Camino Ansiola malacófila	letrinas	0	0	0	0	0	0	0	0	0	0	0	0	0	0	0	1	0
24	Camino Ansiola malacófila	letrinas	0	0	0	0	0	0	0	0	0	0	0	0	0	0	0	1	0
24	Camino Ansiola malacófila	letrinas	0	0	0	0	0	0	0	0	0	0	0	0	0	0	0	2	0
24	Camino Ansiola malacófila	letrinas	0	0	0	0	0	0	0	0	0	0	0	0	0	0	0	1	0
24	Camino Ansiola malacófila	letrinas	0	0	0	0	0	0	0	0	0	0	0	0	0	0	0	2	0
24	Camino Ansiola malacófila	letrinas	0	0	0	0	0	0	0	0	0	0	0	0	0	0	0	2	0
24	Camino Ansiola malacófila	letrinas	0	0	0	0	0	0	0	0	0	0	0	0	0	0	0	2	0
24	Camino Ansiola malacófila	letrinas	0	0	0	0	0	0	0	0	0	0	0	0	0	0	0	1	0
24	Camino Ansiola malacófila	letrinas	0	0	0	0	0	0	0	0	0	0	0	0	0	0	0	1	0
24	Camino Ansiola malacófila	letrinas	0	0	0	0	0	0	0	0	0	0	0	0	0	0	0	1	0
24	Camino Ansiola malacófila	letrinas	0	0	0	0	0	0	0	0	1	0	0	0	0	0	0	1	0
24	Camino Ansiola malacófila	letrinas	0	0	0	0	0	0	0	0	0	0	0	0	0	0	0	1	0
24	Camino Ansiola malacófila	letrinas	0	0	0	0	0	0	0	0	0	0	0	0	0	0	0	1	0
24	Camino Ansiola malacófila	letrinas	0	0	0	0	1	0	0	0	0	0	0	0	0	0	0	1	0
24	Camino Ansiola malacófila	letrinas	0	0	0	0	0	0	0	0	0	0	0	0	0	0	0	1	0
24	Camino Ansiola malacófila	letrinas	0	0	0	0	0	0	0	0	0	0	0	0	0	0	0	2	0
24	Camino Ansiola malacófila	letrinas	0	0	0	0	0	0	0	0	0	0	0	0	0	0	0	1	0
24	Camino Ansiola malacófila	letrinas	0	0	0	0	0	0	0	0	0	0	0	0	0	0	0	1	0
24	Camino Ansiola malacófila	letrinas	0	0	0	0	0	0	0	0	0	0	0	0	0	0	0	1	0
24	Camino Ansiola malacófila	letrinas	0	0	0	0	0	0	0	0	0	0	0	0	0	0	0	1	0
24	Camino Ansiola malacófila	letrinas	0	0	0	0	0	0	0	0	0	0	0	0	0	0	0	1	0
24	Camino Ansiola malacófila	letrinas	0	0	0	0	0	0	0	0	0	0	0	0	0	0	0	1	0
24	Camino Ansiola malacófila	letrinas	0	0	0	0	0	0	0	0	0	0	0	0	0	0	0	1	0
24	Camino Ansiola malacófila	letrinas	0	0	0	0	0	0	0	0	0	0	0	0	0	0	0	1	0
24	Camino Ansiola malacófila	letrinas	0	0	0	1	0	0	0	0	0	0	0	0	0	0	0	1	0
24	Camino Ansiola malacófila	letrinas	0	0	0	0	0	0	0	0	0	0	0	0	0	0	0	3	0
24	Camino Ansiola malacófila	letrinas	0	0	0	0	0	0	0	0	0	0	0	0	0	0	0	1	0
24	Camino Ansiola malacófila	letrinas	0	0	0	0	0	0	0	0	0	0	0	0	0	0	0	2	0
24	Camino Ansiola malacófila	letrinas	0	0	0	0	0	0	0	0	0	0	0	0	0	0	0	2	0
24	Camino Ansiola malacófila	letrinas	0	0	0	1	0	1	0	0	0	0	0	0	1	0	0	0	0
24	Camino Ansiola malacófila	letrinas	0	0	0	0	0	0	0	0	0	0	0	0	0	0	0	1	0
24	Camino Ansiola malacófila	letrinas	0	0	0	1	0	0	0	0	0	0	0	0	0	0	0	1	0
24	Camino Ansiola malacófila	letrinas	0	0	0	0	0	0	0	0	0	0	0	0	0	0	0	1	0
24	Camino Ansiola malacófila	letrinas	0	0	0	0	0	0	0	0	0	0	0	0	0	0	0	1	0
24	Camino Ansiola malacófila	letrinas	0	0	0	0	0	0	0	1	0	0	0	0	0	0	0	1	0
24	Camino Ansiola malacófila	letrinas	0	0	0	0	0	0	0	0	0	0	0	0	0	0	0	3	0
24	Camino Ansiola malacófila	letrinas	0	0	0	0	0	0	0	0	0	0	0	0	0	0	0	1	0
24	Camino Ansiola malacófila	letrinas	0	0	0	0	0	0	0	0	0	0	0	0	0	0	0	3	0
24	Camino Ansiola malacófila	letrinas	0	0	0	0	0	0	0	0	0	0	0	0	0	0	0	1	0
24	Camino Ansiola malacófila	letrinas	0	0	0	0	0	0	0	0	0	0	0	0	0	0	0	1	0
24	Camino Ansiola malacófila	letrinas	0	0	0	0	0	0	0	0	0	0	0	0	0	0	0	1	0
24	Camino Ansiola malacófila	letrinas	0	0	0	0	0	0	0	0	0	0	0	0	0	0	0	1	0
24	Camino Ansiola malacófila	letrinas	0	0	0	1	0	0	0	0	0	0	0	0	0	0	0	2	0
24	Camino Ansiola malacófila	letrinas	0	0	0	0	0	0	0	0	0	0	0	0	0	0	0	1	0
24	Camino Ansiola malacófila	letrinas	0	0	0	0	0	0	0	0	0	0	0	0	0	0	0	1	0
			1	0	1	39	1	4	0	5	4	0	4	0	34	1	1	357	0	452
			1	0	1	38	1	4	0	5	4	0	4	0	26	1	1	260	0
		frequency	0,221238938	0	0,221238938	8,628318584	0,221238938	0,884955752	0	1,10619469	0,884955752	0	0,884955752	0	7,522123894	0,221238938	0,221238938	78,98230088	0	100
		presence	0,378787879	0	0,378787879	14,39393939	0,378787879	1,515151515	0	1,893939394	1,515151515	0	1,515151515	0	9,848484848	0,378787879	0,378787879	98,48484848	0
		264
23	Picamoscas	lapiaz	0	0	0	1	0	0	0	0	0	0	0	0	1	0	0	1	0
23	Picamoscas	lapiaz	0	0	0	0	0	0	0	0	0	0	0	0	0	0	0	1	0
23	Picamoscas	lapiaz	0	0	0	0	0	0	0	0	0	0	0	0	0	0	0	1	0
23	Picamoscas	lapiaz	0	0	0	1	0	0	0	1	0	0	0	0	2	0	0	0	0
23	Picamoscas	lapiaz	0	0	0	0	0	0	0	0	0	0	0	0	0	0	0	1	0
23	Picamoscas	lapiaz	0	0	0	1	0	0	0	0	0	0	0	0	3	0	0	0	0
23	Picamoscas	lapiaz	0	0	0	0	0	0	0	0	0	0	0	0	0	0	0	3	0
23	Picamoscas	lapiaz	0	0	0	0	0	0	0	0	0	0	0	0	0	0	0	1	0
23	Picamoscas	lapiaz	0	0	0	1	0	0	0	0	0	0	0	0	1	0	0	0	0
23	Picamoscas	lapiaz	0	0	0	0	0	0	0	0	0	0	0	0	0	0	0	1	0
23	Picamoscas	lapiaz	0	0	0	0	0	0	0	0	0	0	0	0	1	0	0	1	0
23	Picamoscas	lapiaz	0	0	0	0	0	0	0	0	0	0	0	0	0	0	0	1	0
23	Picamoscas	lapiaz	0	0	0	0	0	0	0	0	0	0	0	0	0	0	0	1	0
23	Picamoscas	lapiaz	0	0	0	1	0	0	0	0	0	0	0	0	2	0	0	0	0
23	Picamoscas	lapiaz	0	0	0	0	0	0	0	0	0	0	0	0	0	0	0	0	0
23	Picamoscas	lapiaz	0	0	0	0	0	0	0	0	0	0	0	0	0	0	0	1	0
			0	0	0	5	0	0	0	1	0	0	0	0	10	0	0	13	0	29
			0	0	0	5	0	0	0	1	0	0	0	0	6	0	0	11	0
		frequency	0	0	0	17,24137931	0	0	0	3,448275862	0	0	0	0	34,48275862	0	0	44,82758621	0	100
		presence	0	0	0	31,25	0	0	0	6,25	0	0	0	0	37,5	0	0	68,75	0
		16
31	camino merendero	cultivos	0	0	0	0	0	0	0	0	0	0	0	0	0	0	0	2	0
31	camino merendero	cultivos	0	0	0	1	0	0	0	0	0	0	0	0	1	0	0	3	0
31	camino merendero	cultivos	0	0	0	1	0	0	0	0	0	0	1	0	2	0	0	2	0
31	camino merendero	cultivos	0	0	0	0	0	0	0	0	0	0	0	0	1	0	0	2	0
31	camino merendero	cultivos	0	0	0	0	0	0	0	0	0	0	0	0	0	0	0	1	0
31	camino merendero	cultivos	0	0	0	0	0	0	0	0	0	0	0	0	9	0	0	1	0
31	camino merendero	cultivos	0	0	0	1	0	0	0	0	0	0	0	0	0	0	0	1	0
31	camino merendero	cultivos	0	0	0	0	0	0	0	0	0	0	0	0	0	0	0	1	0
31	camino merendero	cultivos	0	0	0	0	0	0	0	0	0	0	0	0	0	0	0	4	0
31	camino merendero	cultivos	0	0	0	0	0	0	0	0	0	0	0	0	0	0	0	1	0
31	camino merendero	cultivos	0	0	0	0	0	0	0	0	0	0	0	0	0	0	0	2	0
31	camino merendero	cultivos	0	0	0	0	0	0	0	0	0	0	0	0	1	0	0	3	0
31	camino merendero	cultivos	0	0	0	0	0	0	0	0	0	0	0	0	2	0	0	1	0
31	camino merendero	cultivos	0	0	0	0	0	0	0	0	0	0	0	0	1	0	0	1	0
31	camino merendero	cultivos	0	0	0	0	0	0	0	0	0	0	0	0	0	0	0	4	0
31	camino merendero	cultivos	0	0	0	0	0	0	0	0	0	0	0	0	0	0	0	1	0
31	camino merendero	cultivos	0	0	0	1	0	0	0	0	0	0	0	0	0	0	0	0	0
31	camino merendero	cultivos	0	0	1	0	0	0	0	0	0	0	0	0	0	0	0	0	0
31	camino merendero	cultivos	0	0	0	0	0	0	0	0	0	0	0	0	0	0	0	2	0
31	camino merendero	cultivos	0	0	0	0	0	0	0	0	0	0	0	0	0	0	0	2	0
31	camino merendero	cultivos	0	0	0	0	0	0	0	0	0	0	0	0	0	0	0	5	0
31	camino merendero	cultivos	0	0	0	1	0	0	0	0	0	0	0	0	1	0	0	0	0
			0	0	1	5	0	0	0	0	0	0	1	0	18	0	0	39	0	64
			0	0	1	5	0	0	0	0	0	0	1	0	8	0	0	19	0
		frequency	0	0	1,5625	7,8125	0	0	0	0	0	0	1,5625	0	28,125	0	0	60,9375	0	100
		presence	0	0	4,545454545	22,72727273	0	0	0	0	0	0	4,545454545	0	36,36363636	0	0	86,36363636	0
		22
28	Morro den Tia	litoral	0	0	0	1	0	0	0	0	0	0	0	0	1	0	0	0	0
28	Morro den Tia	litoral	0	0	0	1	0	0	0	0	0	0	0	0	1	0	0	0	0
28	Morro den Tia	litoral	0	0	0	1	0	0	0	0	0	0	3	0	0	0	0	0	0
28	Morro den Tia	litoral	0	0	0	1	0	0	0	0	0	0	0	0	0	0	0	0	0
28	Morro den Tia	litoral	0	0	0	1	0	0	0	0	0	0	1	0	2	0	0	0	0
28	Morro den Tia	litoral	0	0	0	1	0	0	0	0	0	0	0	0	0	0	0	0	0
28	Morro den Tia	litoral	0	0	0	1	0	0	0	0	0	0	1	0	3	0	0	0	0
28	Morro den Tia	litoral	0	0	0	0	0	0	0	1	0	0	1	0	0	0	0	0	0
28	Morro den Tia	litoral	0	0	0	0	0	0	0	0	0	0	1	0	0	0	0	0	0
28	Morro den Tia	litoral	0	0	0	0	1	0	0	0	0	0	1	0	1	0	0	0	0
28	Morro den Tia	litoral	0	0	0	1	0	0	0	0	0	0	0	0	2	0	0	0	0
28	Morro den Tia	litoral	0	0	0	1	0	0	0	0	0	0	0	0	0	0	0	0	0
28	Morro den Tia	litoral	0	0	0	1	0	0	0	0	0	0	1	0	0	0	0	0	0
28	Morro den Tia	litoral	0	0	0	1	0	0	0	0	0	0	0	2	0	0	0	0	0
28	Morro den Tia	litoral	0	0	0	1	0	0	0	0	0	0	1	0	0	0	0	0	0
28	Morro den Tia	litoral	0	0	0	1	0	0	0	0	0	0	0	0	0	0	0	0	0
28	Morro den Tia	litoral	0	0	0	1	0	0	0	0	0	0	0	0	1	0	0	0	0
28	Morro den Tia	litoral	0	0	0	1	0	0	0	0	0	0	1	0	0	0	0	0	0
28	Morro den Tia	litoral	0	0	0	1	0	0	0	0	0	0	1	0	0	0	0	0	0
28	Morro den Tia	litoral	0	0	0	0	0	0	0	1	0	0	0	0	1	0	0	0	0
28	Morro den Tia	litoral	0	0	0	1	0	0	0	0	0	0	0	0	0	0	0	0	0
28	Morro den Tia	litoral	0	0	0	1	0	0	0	0	0	0	0	0	0	0	0	0	0
28	Morro den Tia	litoral	0	0	0	0	0	0	0	0	0	0	1	0	0	0	0	1	0
28	Morro den Tia	litoral	0	0	0	0	0	0	0	0	0	0	1	0	0	0	0	0	0
28	Morro den Tia	litoral	0	0	0	1	0	0	0	0	0	0	0	0	0	0	0	0	0
28	Morro den Tia	litoral	0	0	0	0	0	0	0	1	0	0	0	0	0	0	0	0	0
28	Morro den Tia	litoral	0	0	0	1	0	0	0	0	0	0	0	0	0	0	0	0	0
			0	0	0	20	1	0	0	3	0	0	14	2	12	0	0	1	0	53
			0	0	0	20	1	0	0	3	0	0	12	1	8	0	0	1	0
		frequency	0	0	0	37,73584906	1,886792453	0	0	5,660377358	0	0	26,41509434	3,773584906	22,64150943	0	0	1,886792453	0	100
		presence	0	0	0	74,07407407	3,703703704	0	0	11,11111111	0	0	44,44444444	3,703703704	29,62962963	0	0	3,703703704	0
		27
30	Miranda esclerófila	esclerófila	0	0	0	0	0	0	0	0	0	0	0	0	0	0	0	1	0
30	Miranda esclerófila	esclerófila	0	0	0	0	0	0	1	0	0	0	0	0	0	0	0	1	0
30	Miranda esclerófila	esclerófila	0	0	0	0	0	0	0	0	0	0	0	0	1	0	0	1	0
30	Miranda esclerófila	esclerófila	0	0	0	1	0	0	0	0	0	0	0	0	0	0	0	1	0
30	Miranda esclerófila	esclerófila	0	0	0	1	0	0	0	0	0	0	0	0	0	0	0	1	0
30	Miranda esclerófila	esclerófila	0	0	0	1	0	0	0	0	0	0	0	0	1	0	0	1	0
30	Miranda esclerófila	esclerófila	0	0	0	0	0	0	0	0	0	0	0	0	1	0	0	1	0
30	Miranda esclerófila	esclerófila	0	0	0	0	0	0	0	0	0	0	0	0	0	0	0	1	0
30	Miranda esclerófila	esclerófila	0	0	0	0	0	0	0	0	0	0	0	0	1	0	0	1	0
30	Miranda esclerófila	esclerófila	0	0	0	0	0	0	0	1	0	0	0	0	1	0	0	1	0
30	Miranda esclerófila	esclerófila	0	0	0	0	0	0	0	1	0	0	0	0	1	0	0	1	0
30	Miranda esclerófila	esclerófila	0	0	0	0	0	0	0	0	0	0	0	0	1	0	0	2	0
30	Miranda esclerófila	esclerófila	0	0	0	0	0	0	0	0	0	0	0	0	2	0	0	1	0
30	Miranda esclerófila	esclerófila	0	0	0	0	0	0	0	0	0	0	0	0	4	0	0	1	0
30	Miranda esclerófila	esclerófila	0	0	0	1	0	0	0	0	0	0	0	0	2	0	0	0	0
30	Miranda esclerófila	esclerófila	0	0	0	1	0	0	0	0	0	0	0	0	3	0	0	1	0
30	Miranda esclerófila	esclerófila	0	0	0	0	0	0	0	0	0	0	0	0	2	0	0	1	0
30	Miranda esclerófila	esclerófila	0	0	0	0	0	0	0	0	0	0	0	0	0	0	0	1	0
30	Miranda esclerófila	esclerófila	0	0	0	0	0	0	0	0	0	0	0	0	2	0	0	1	0
30	Miranda esclerófila	esclerófila	0	0	0	0	0	0	0	0	0	0	0	0	0	0	0	1	0
30	Miranda esclerófila	esclerófila	0	0	0	0	0	0	0	0	0	0	0	0	0	0	0	1	0
30	Miranda esclerófila	esclerófila	0	0	0	1	0	0	0	0	0	0	0	0	0	0	0	1	0
30	Miranda esclerófila	esclerófila	0	0	0	0	0	0	0	0	0	0	0	0	0	0	0	2	0
31	Radar esclerófila	esclerófila	0	0	0	0	0	0	0	0	0	0	0	0	0	0	0	1	0
31	Radar esclerófila	esclerófila	0	0	0	0	0	0	0	0	0	0	0	0	0	0	0	1	0
31	Radar esclerófila	esclerófila	0	0	0	0	0	0	0	0	0	0	0	0	3	0	0	1	0
31	Radar esclerófila	esclerófila	0	0	0	1	0	0	0	0	0	0	0	0	0	0	0	2	0
31	Radar esclerófila	esclerófila	0	0	0	0	0	0	0	0	0	0	0	0	0	0	0	2	0
31	Radar esclerófila	esclerófila	0	0	0	1	0	0	0	0	0	0	0	0	2	0	0	0	0
31	Radar esclerófila	esclerófila	0	0	0	0	0	0	0	0	0	0	0	0	0	0	0	1	0
31	Radar esclerófila	esclerófila	0	0	0	0	0	0	0	0	0	0	0	0	0	0	0	1	0
31	Radar esclerófila	esclerófila	0	0	0	0	0	0	0	1	0	0	0	0	1	0	0	1	0
31	Radar esclerófila	esclerófila	0	0	0	0	0	0	0	0	0	0	0	0	1	0	0	1	0
31	Radar esclerófila	esclerófila	0	0	0	0	0	0	0	0	0	0	0	0	3	0	0	1	0
31	Radar esclerófila	esclerófila	0	0	0	0	0	0	0	0	0	0	0	0	0	0	0	1	0
31	Radar esclerófila	esclerófila	0	0	0	0	0	0	0	0	0	0	0	0	2	0	0	3	0
31	Radar esclerófila	esclerófila	0	0	0	0	0	0	0	0	0	0	0	0	0	0	0	1	0
23	Camino Ansiola esclerófila	esclerófila	0	0	0	0	0	0	0	0	0	0	0	0	0	0	0	1	0
23	Camino Ansiola esclerófila	esclerófila	0	0	0	0	0	0	0	0	0	0	0	0	0	0	0	3	0
23	Camino Ansiola esclerófila	esclerófila	0	0	0	0	0	0	0	0	0	0	0	0	1	0	0	2	0
23	Camino Ansiola esclerófila	esclerófila	0	0	0	0	0	0	0	0	0	0	0	0	0	0	0	2	0
23	Camino Ansiola esclerófila	esclerófila	0	0	0	1	0	0	0	0	1	0	0	0	1	0	0	1	0
23	Camino Ansiola esclerófila	esclerófila	0	0	0	0	0	0	0	1	0	0	0	0	1	0	0	1	0
23	Camino Ansiola esclerófila	esclerófila	0	0	0	0	0	0	0	0	0	0	0	0	0	0	0	1	0
23	Camino Ansiola esclerófila	esclerófila	0	0	0	0	0	0	0	0	0	0	0	0	2	0	0	1	0
23	Camino Ansiola esclerófila	esclerófila	0	0	0	1	0	0	0	0	0	0	0	0	0	0	0	0	0
23	Camino Ansiola esclerófila	esclerófila	0	0	0	1	0	0	0	0	0	0	1	0	2	0	0	0	0
23	Camino Ansiola esclerófila	esclerófila	0	0	0	1	0	0	0	0	0	0	0	0	2	0	0	0	0
23	Camino Ansiola esclerófila	esclerófila	0	0	0	0	0	0	0	0	0	0	0	0	1	0	0	1	0
23	Camino Ansiola esclerófila	esclerófila	0	0	0	1	0	0	0	0	0	0	0	0	0	0	0	0	0
23	Camino Ansiola esclerófila	esclerófila	0	0	0	0	0	0	0	0	1	0	0	0	0	0	0	0	0
23	Camino Ansiola esclerófila	esclerófila	0	0	0	0	0	0	0	0	1	0	0	0	2	0	0	0	0
23	Camino Ansiola esclerófila	esclerófila	0	0	0	0	0	0	0	0	1	0	0	0	3	0	0	0	0
23	Camino Ansiola esclerófila	esclerófila	0	0	0	1	0	0	0	0	0	0	0	0	1	0	0	0	0
23	Camino Ansiola esclerófila	esclerófila	0	0	0	0	0	0	0	0	0	0	0	0	3	0	0	0	0
29	subida a cruce dos esclerófila	esclerófila	0	0	0	0	0	0	0	1	0	0	0	0	0	0	0	2	0
29	subida a cruce dos esclerófila	esclerófila	0	0	0	0	0	0	0	0	0	0	0	0	0	0	0	1	0
29	subida a cruce dos esclerófila	esclerófila	0	0	0	0	0	0	0	0	0	0	0	0	0	0	0	1	0
29	subida a cruce dos esclerófila	esclerófila	0	0	0	0	0	0	0	1	0	0	0	0	0	0	0	3	0
29	subida a cruce dos esclerófila	esclerófila	0	0	0	0	0	0	0	0	0	0	0	0	0	0	0	2	0
29	subida a cruce dos esclerófila	esclerófila	0	0	0	0	0	0	0	0	0	0	0	0	0	0	0	1	0
29	subida a cruce dos esclerófila	esclerófila	0	0	0	0	0	0	0	0	0	0	0	0	0	0	0	1	0
29	subida a cruce dos esclerófila	esclerófila	0	0	0	0	0	0	0	0	0	0	0	0	0	0	0	1	0
29	subida a cruce dos esclerófila	esclerófila	0	0	0	1	0	0	0	0	0	0	0	0	0	0	0	4	0
29	subida a cruce dos esclerófila	esclerófila	0	0	0	0	0	0	0	0	0	0	0	1	0	0	0	1	0
29	subida a cruce dos esclerófila	esclerófila	0	0	0	0	0	0	0	0	0	0	0	0	0	0	0	1	0
29	subida a cruce dos esclerófila	esclerófila	0	0	0	0	0	0	0	0	0	0	0	0	1	0	0	2	0
29	subida a cruce dos esclerófila	esclerófila	0	0	0	0	0	0	0	0	0	0	0	0	0	0	0	2	0
29	subida a cruce dos esclerófila	esclerófila	0	0	0	0	0	0	0	0	0	0	0	0	0	0	0	1	0
29	subida a cruce dos esclerófila	esclerófila	0	0	0	0	0	0	0	0	0	0	0	0	0	0	0	2	0
29	subida a cruce dos esclerófila	esclerófila	0	0	0	0	0	0	0	0	0	0	0	0	1	0	0	2	0
29	subida a cruce dos esclerófila	esclerófila	0	0	0	0	0	0	0	0	0	0	0	0	2	0	0	2	0
29	subida a cruce dos esclerófila	esclerófila	0	0	0	0	0	0	0	0	0	0	0	0	0	0	0	1	0
29	subida a cruce dos esclerófila	esclerófila	0	0	1	0	0	0	0	0	0	0	0	0	2	0	0	1	0
29	subida a cruce dos esclerófila	esclerófila	0	0	0	0	0	0	0	1	0	0	0	0	0	0	0	1	0
29	subida a cruce dos esclerófila	esclerófila	0	0	0	0	0	0	0	0	0	0	0	0	0	0	0	3	0
29	subida a cruce dos esclerófila	esclerófila	0	0	0	0	0	0	0	0	0	0	0	0	0	0	0	1	0
29	subida a cruce dos esclerófila	esclerófila	0	0	0	0	0	0	0	1	0	0	0	0	1	0	0	1	0
29	subida a cruce tres esclerófila	esclerófila	0	0	0	1	0	0	0	0	0	0	0	0	0	0	0	1	0
29	subida a cruce tres esclerófila	esclerófila	0	0	0	0	0	0	0	0	0	0	0	0	0	0	0	1	0
29	subida a cruce tres esclerófila	esclerófila	0	0	0	0	0	0	0	0	0	0	0	0	0	0	0	1	0
29	subida a cruce tres esclerófila	esclerófila	0	0	0	0	0	0	0	0	0	0	0	0	0	0	0	1	0
29	subida a cruce tres esclerófila	esclerófila	0	0	0	1	0	0	0	0	0	0	0	0	1	0	0	1	0
29	subida a cruce tres esclerófila	esclerófila	0	0	0	0	0	0	0	0	0	0	0	0	2	0	0	1	0
29	subida a cruce tres esclerófila	esclerófila	0	0	0	1	0	0	0	0	0	0	0	0	1	0	0	1	0
29	subida a cruce tres esclerófila	esclerófila	0	0	0	1	0	0	0	0	0	0	0	0	0	0	0	1	0
29	subida a cruce tres esclerófila	esclerófila	0	0	0	0	0	0	0	0	0	0	0	0	1	0	0	1	0
29	subida a cruce tres esclerófila	esclerófila	0	0	0	0	0	0	0	3	1	0	0	0	0	0	0	0	0
29	subida a cruce tres esclerófila	esclerófila	0	0	0	1	0	0	0	0	0	0	0	0	0	0	0	1	0
29	subida a cruce tres esclerófila	esclerófila	0	0	0	0	0	0	0	0	0	0	0	0	2	0	0	3	0
29	subida a cruce tres esclerófila	esclerófila	0	0	0	0	0	0	0	0	0	0	0	0	2	0	0	3	0
29	subida a cruce tres esclerófila	esclerófila	0	0	0	0	0	0	0	0	0	0	0	0	1	0	0	3	0
29	subida a cruce tres esclerófila	esclerófila	0	0	0	0	0	0	0	0	0	0	0	0	1	0	0	1	0
29	subida a cruce tres esclerófila	esclerófila	0	0	0	0	0	0	0	0	0	0	0	0	0	0	0	1	0
29	subida a cruce tres esclerófila	esclerófila	0	0	0	0	0	0	0	0	0	0	0	0	1	0	0	2	0
29	subida a cruce tres esclerófila	esclerófila	0	0	0	0	0	0	0	0	0	0	0	0	0	0	0	2	0
29	subida a cruce tres esclerófila	esclerófila	0	0	0	0	0	0	0	0	0	0	0	0	0	0	0	1	0
29	subida a cruce tres esclerófila	esclerófila	0	0	0	0	0	0	0	0	0	0	0	0	0	0	0	2	0
29	subida a cruce tres esclerófila	esclerófila	0	0	0	1	0	0	0	1	0	0	0	0	0	0	0	1	0
29	subida a cruce tres esclerófila	esclerófila	0	0	0	0	0	0	0	0	0	0	0	0	0	0	0	1	0
29	subida a cruce tres esclerófila	esclerófila	0	0	0	0	0	0	0	0	0	0	0	0	0	0	0	2	0
29	subida a cruce tres esclerófila	esclerófila	0	0	0	0	0	0	0	0	0	0	0	0	0	0	0	1	0
29	subida a cruce tres esclerófila	esclerófila	0	0	0	1	0	0	0	0	0	0	0	0	0	0	0	0	0
29	cruce miranda esclerófila	esclerófila	0	0	0	0	0	0	0	0	0	0	0	0	0	0	0	1	0
29	cruce miranda esclerófila	esclerófila	0	0	1	0	0	0	0	0	0	0	0	0	0	0	0	0	0
29	cruce miranda esclerófila	esclerófila	0	0	0	1	0	0	0	0	0	0	0	1	0	0	0	0	0
			0	0	2	23	0	0	1	12	5	0	1	2	72	0	0	125	0	243
			0	0	2	23	0	0	1	10	5	0	1	2	44	0	0	91	0
		frequency	0	0	0,823045267	9,465020576	0	0	0,411522634	4,938271605	2,057613169	0	0,411522634	0,823045267	29,62962963	0	0	51,44032922	0	100
		presence	0	0	1,886792453	21,69811321	0	0	0,943396226	9,433962264	4,716981132	0	0,943396226	1,886792453	41,50943396	0	0	85,8490566	0
		106
29	cap ventos uno	malacófila	0	0	0	0	0	0	0	0	0	0	0	0	0	0	0	1	0
29	cap ventos uno	malacófila	0	0	0	0	0	0	0	0	0	0	0	0	1	0	0	1	0
29	cap ventos uno	malacófila	0	0	0	0	0	0	0	1	0	0	0	0	0	0	0	1	0
29	cap ventos uno	malacófila	0	0	0	1	0	0	0	0	0	0	0	0	0	0	0	2	0
29	cap ventos uno	malacófila	0	0	0	0	0	0	0	0	0	0	0	0	0	0	0	1	0
29	cap ventos uno	malacófila	0	0	0	0	0	0	0	0	0	0	0	0	0	0	0	1	0
29	cap ventos uno	malacófila	0	0	1	1	0	0	0	0	0	0	0	0	0	0	0	0	0
29	cap ventos dos	malacófila	0	0	0	0	0	0	0	0	0	1	0	0	1	0	0	1	0
29	cap ventos dos	malacófila	0	0	0	0	0	0	0	0	0	0	0	0	1	0	0	2	0
29	cap ventos dos	malacófila	0	0	0	0	0	0	0	1	0	0	0	0	1	0	0	0	0
29	cap ventos dos	malacófila	0	0	0	0	0	0	0	0	0	0	0	0	0	0	0	0	0
29	cap ventos dos	malacófila	0	0	0	0	0	0	0	0	0	0	1	0	0	0	0	0	0
29	cap ventos dos	malacófila	0	0	0	0	0	0	0	0	0	0	0	0	0	0	0	2	0
29	cap ventos dos	malacófila	0	0	0	0	0	0	0	0	0	0	0	0	0	0	0	0	0
29	cap ventos tres	malacófila	0	0	0	1	0	0	0	1	0	0	0	0	0	0	0	1	0
29	cap ventos tres	malacófila	0	0	0	0	0	0	0	0	0	1	0	0	0	0	0	0	0
29	cap ventos tres	malacófila	0	0	0	0	0	0	0	0	0	0	0	0	0	0	0	1	0
29	cap ventos tres	malacófila	0	0	0	0	0	0	0	0	0	0	0	0	0	0	0	1	0
29	cap ventos tres	malacófila	0	0	0	0	0	0	0	0	0	1	0	0	0	0	0	0	0
29	cap ventos tres	malacófila	0	0	0	0	0	0	0	0	0	0	0	0	1	0	0	1	0
29	cap ventos tres	malacófila	0	0	0	1	0	0	0	0	0	0	0	0	0	0	0	0	0
29	cap ventos tres	malacófila	0	0	0	0	0	0	0	0	1	0	0	1	0	0	0	0	0
29	cap ventos tres	malacófila	0	0	0	0	0	0	0	0	0	0	0	0	0	0	0	2	0
29	cap ventos tres	malacófila	0	0	0	0	0	0	0	0	0	0	1	0	0	0	0	1	0
29	cap ventos tres	malacófila	0	0	0	0	0	0	0	0	0	0	0	0	0	0	0	2	0
29	cap ventos tres	malacófila	0	0	0	1	0	0	0	0	0	0	0	0	1	0	0	0	0
29	cap ventos tres	malacófila	0	0	0	1	0	0	0	0	0	0	0	0	0	0	0	0	0
29	cap ventos cuatro	malacófila	0	0	0	0	0	0	0	0	0	0	0	0	0	0	0	2	0
29	cap ventos cuatro	malacófila	0	0	0	1	0	0	0	1	0	0	0	0	0	0	0	1	0
29	cap ventos cuatro	malacófila	0	0	0	0	0	0	0	0	0	0	0	0	0	0	0	2	0
29	cap ventos cuatro	malacófila	0	0	0	0	0	0	0	0	0	0	0	0	0	0	0	1	0
29	cap ventos cuatro	malacófila	0	0	0	0	0	0	0	0	0	0	0	0	0	0	0	3	0
29	cap ventos cuatro	malacófila	0	0	0	1	0	0	0	0	0	0	0	0	3	0	0	0	0
29	cap ventos cuatro	malacófila	0	0	0	1	0	0	0	0	0	0	0	0	0	0	0	0	0
29	cap ventos cinco	malacófila	0	0	0	0	0	0	0	1	0	0	1	0	0	0	0	0	0
29	cap ventos cinco	malacófila	0	0	0	1	0	1	0	0	0	0	0	0	0	0	0	0	0
29	cap ventos cinco	malacófila	0	0	0	0	0	0	0	0	1	0	0	0	0	0	0	0	0
31	arista este esclerófila	esclerófila	0	0	0	0	0	0	0	0	1	1	0	0	1	0	0	2	0
31	arista este esclerófila	esclerófila	0	0	0	0	0	0	0	0	0	0	1	0	0	0	0	1	0
31	arista este esclerófila	esclerófila	0	0	0	0	0	0	0	0	0	0	0	0	0	0	0	2	0
31	arista este esclerófila	esclerófila	0	0	0	0	0	0	0	0	0	0	0	0	0	2	0	1	0
31	arista este esclerófila	esclerófila	0	0	0	0	0	0	0	0	1	0	0	0	0	0	0	2	0
31	arista este esclerófila	esclerófila	0	0	0	0	0	0	0	0	0	0	0	0	3	0	0	1	0
31	arista este esclerófila	esclerófila	0	0	0	0	0	0	0	0	0	0	0	0	0	0	0	1	0
31	arista este esclerófila	esclerófila	0	0	0	0	0	0	0	0	0	0	1	0	1	0	0	1	0
31	arista este esclerófila	esclerófila	0	0	0	0	0	0	0	1	1	0	0	0	0	0	0	1	0
31	arista sur	malacófila	0	0	0	0	0	0	0	1	0	0	0	0	0	0	0	2	0
31	arista sur	malacófila	0	0	0	1	0	0	0	0	0	0	0	0	0	0	0	0	0
31	arista sur	malacófila	0	0	0	0	0	0	0	0	0	0	0	0	0	0	0	2	0
31	arista sur	malacófila	0	0	0	1	0	0	0	0	0	0	0	0	0	0	0	0	0
31	arista sur	malacófila	0	0	0	0	0	0	0	0	0	0	0	0	0	0	0	1	0
31	arista sur	malacófila	0	0	0	0	0	0	0	0	0	0	0	0	1	0	0	1	0
31	arista sur	malacófila	0	0	0	1	0	0	0	0	0	0	0	0	2	0	0	0	0
31	arista sur	malacófila	0	0	0	0	0	0	0	0	0	0	0	0	0	0	0	1	0
31	arista sur	malacófila	0	0	0	0	0	0	0	0	0	0	0	0	0	0	0	1	0
31	arista sur	malacófila	0	0	0	0	0	0	0	0	0	0	0	0	1	0	0	1	0
31	arista sur	malacófila	0	0	0	0	0	0	0	1	0	0	0	0	1	0	0	1	0
31	arista sur	malacófila	0	0	0	0	0	0	0	0	0	0	0	0	0	0	0	1	0
31	arista sur	malacófila	0	0	0	0	0	0	0	1	0	0	0	1	0	0	0	1	0
31	arista sur	malacófila	0	0	0	0	0	0	0	0	0	0	0	0	0	0	0	1	0
31	arista sur	malacófila	0	0	0	0	0	0	0	0	0	0	0	0	0	0	0	2	0
31	arista sur	malacófila	0	0	0	0	0	0	0	0	0	0	0	0	0	0	0	1	0
31	arista sur	malacófila	0	0	0	0	0	0	0	0	0	0	0	0	0	0	0	1	0
23	Bahia camino Picamoscas	malacófila	0	0	0	0	0	0	0	0	0	0	1	0	0	0	0	0	0
23	Bahia camino Picamoscas	malacófila	0	0	0	0	0	0	0	0	0	0	0	0	4	0	0	1	0
23	Bahia camino Picamoscas	malacófila	0	0	0	0	0	0	0	0	0	0	0	0	1	0	0	1	0
23	Bahia camino Picamoscas	malacófila	0	0	0	0	0	0	0	0	0	0	0	0	1	0	0	1	0
23	Bahia camino Picamoscas	malacófila	0	0	0	0	0	0	0	0	0	0	0	0	10	0	0	0	0
23	Bahia camino Picamoscas	malacófila	0	0	0	0	0	0	0	0	0	0	0	0	1	0	0	1	0
23	Bahia camino Picamoscas	malacófila	0	0	0	1	0	0	0	0	0	0	1	0	0	0	0	2	0
23	Bahia camino Picamoscas	malacófila	0	0	0	1	0	0	0	1	0	0	1	0	2	0	0	1	0
23	Bahia camino Picamoscas	malacófila	0	0	0	0	0	0	0	1	0	0	0	0	1	0	0	1	0
23	Bahia camino Picamoscas	malacófila	0	0	0	1	0	0	0	0	0	0	0	0	0	0	0	1	0
23	Bahia camino Picamoscas	malacófila	0	0	0	1	0	0	0	0	0	0	1	0	7	0	0	1	0
23	Bahia camino Picamoscas	malacófila	0	0	0	1	0	0	0	0	0	0	0	0	4	0	0	1	0
23	Bahia camino Picamoscas	malacófila	0	0	1	0	0	0	0	0	0	0	0	0	0	0	0	0	0
23	Bahia camino Picamoscas	malacófila	0	0	0	1	0	0	0	0	0	0	0	0	2	0	0	0	0
23	Bahia camino Picamoscas	malacófila	0	0	1	0	0	0	0	0	0	0	0	0	1	0	0	1	0
23	Bahia camino Picamoscas	malacófila	0	0	0	0	0	0	0	0	0	0	0	0	0	0	0	1	1
23	Bahia camino Picamoscas	malacófila	0	0	0	0	0	0	0	3	0	0	0	0	0	0	0	0	1
23	Bahia camino Picamoscas	malacófila	0	0	0	0	0	0	0	0	0	0	0	0	0	0	0	1	0
23	Bahia camino Picamoscas	malacófila	0	0	0	0	0	0	0	0	0	0	0	0	0	0	0	2	0
23	Bahia camino Picamoscas	malacófila	0	0	0	1	0	0	0	0	0	0	0	0	1	0	0	1	0
23	Bahia camino Picamoscas	malacófila	0	0	0	0	0	0	0	0	0	0	0	0	1	0	0	3	0
23	Bahia camino Picamoscas	malacófila	0	0	0	1	0	0	0	1	0	0	0	0	3	0	0	1	0
23	Bahia camino Picamoscas	malacófila	0	0	0	0	0	0	0	0	0	0	0	0	7	0	0	1	0
23	Bahia camino Picamoscas	malacófila	0	0	0	0	0	0	0	0	0	0	0	0	0	0	0	1	0
23	Bahia camino Picamoscas	malacófila	0	0	0	0	0	0	0	0	0	0	0	0	0	0	0	2	0
23	Bahia camino Picamoscas	malacófila	0	0	0	0	0	0	0	0	0	0	0	0	0	0	0	1	0
23	Bahia camino Picamoscas	malacófila	0	0	0	0	0	0	0	0	0	0	0	0	0	0	0	1	0
23	Bahia camino Picamoscas	malacófila	0	0	0	1	0	0	0	1	0	0	0	0	0	0	0	0	0
23	Bahia camino Picamoscas	malacófila	0	0	0	0	0	0	0	0	0	0	0	0	0	0	0	1	0
23	Bahia camino Picamoscas	malacófila	0	0	0	0	0	0	0	0	1	0	0	0	1	0	0	1	0
23	Bahia camino Picamoscas	malacófila	0	0	0	0	0	0	0	0	0	0	0	0	0	0	0	1	0
23	Bahia camino Picamoscas	malacófila	0	0	0	0	0	0	0	0	0	0	1	1	1	0	0	1	0
23	Bahia camino Picamoscas	malacófila	0	0	0	0	0	0	0	0	1	0	0	0	0	0	0	1	0
23	Bahia camino Picamoscas	malacófila	0	0	0	0	0	0	0	0	0	0	0	0	0	0	0	4	0
23	Bahia camino Picamoscas	malacófila	0	0	0	0	0	0	0	0	0	0	0	0	0	0	0	2	0
23	Bahia camino Picamoscas	malacófila	0	0	0	0	0	0	0	0	0	0	0	0	0	0	0	2	0
23	Bahia camino Picamoscas	malacófila	1	1	0	0	0	0	0	0	0	0	0	0	1	0	0	0	0
23	Bahia camino Picamoscas	malacófila	0	0	0	0	0	0	0	0	0	0	0	0	0	0	0	2	0
23	Bahia camino Picamoscas	malacófila	0	0	0	0	0	0	0	0	0	0	0	3	1	0	0	3	0
23	Bahia camino Picamoscas	malacófila	0	0	0	0	0	0	0	0	0	0	0	0	0	0	0	2	0
23	Bahia camino Picamoscas	malacófila	0	0	0	1	0	0	0	0	0	0	0	0	1	0	0	1	0
23	Bahia camino Picamoscas	malacófila	0	0	0	0	0	0	0	0	0	0	0	0	0	0	0	2	0
23	Bahia camino Picamoscas	malacófila	0	0	0	0	0	0	0	0	1	0	0	0	1	0	0	4	0
23	Bahia camino Picamoscas	malacófila	0	0	0	1	0	0	0	0	0	0	0	0	0	0	0	0	0
23	Bahia camino Picamoscas	malacófila	0	0	1	0	0	0	0	0	0	0	0	0	2	0	0	1	0
23	Bahia camino Picamoscas	malacófila	0	0	0	0	0	0	0	0	0	0	0	0	0	0	0	4	0
30	Cap Ventos	malacófila	0	0	0	0	0	0	0	0	0	0	0	0	0	0	0	1	0
30	Cap Ventos	malacófila	0	0	0	0	0	0	0	2	0	0	0	0	6	0	0	1	0
30	Cap Ventos	malacófila	0	0	0	0	0	0	0	0	0	0	0	0	0	0	0	1	0
30	Cap Ventos	malacófila	0	0	0	1	0	0	0	0	1	0	0	0	2	0	0	0	0
			1	1	4	25	0	1	0	18	9	4	10	6	81	2	0	121	2	285
			1	1	4	25	0	1	0	15	9	4	10	4	38	1	0	85	2
		frequency	0,350877193	0,350877193	1,403508772	8,771929825	0	0,350877193	0	6,315789474	3,157894737	1,403508772	3,50877193	2,105263158	28,42105263	0,701754386	0	42,45614035	0,701754386	100
		presence	0,884955752	0,884955752	3,539823009	22,12389381	0	0,884955752	0	13,27433628	7,96460177	3,539823009	8,849557522	3,539823009	33,62831858	0,884955752	0	75,22123894	1,769911504
		113
